# Supplementary material for: New Difunctional Derivatives of Betulin: Preparation, Characterization and Antiproliferative Potential
Source: Molecules. 2025 Jan 30;30(3):611. doi: 10.3390/molecules30030611 (PMC11821258; doi:10.3390/molecules30030611)
Supplement: Supplementary file 1 [file molecules-30-00611-s001.zip]

Archive with 1 entries (1 files):
- molecules-3374165-supplementary.pdf
